# Supplementary material for: Identification of Mango Cross-Reactive Allergens and Cross-Reactive Linear Epitopes Using Serum from Patients with Mango Allergy
Source: Int J Mol Sci. 2026 May 22;27(11):4670. doi: 10.3390/ijms27114670 (PMC13256811; doi:10.3390/ijms27114670)
Supplement: Supplementary file 1 [file ijms-27-04670-s001.zip]

Archive with 1 entries (1 files):
- ijms-4302168-supplementary.pdf
